# Supplementary material for: Evanescent wave quartz-enhanced photoacoustic spectroscopy employing a side-polished fiber for methane sensing
Source: Photoacoustics. 2024 Jan 22;36:100586. doi: 10.1016/j.pacs.2024.100586 (PMC11636781; doi:10.1016/j.pacs.2024.100586)
Supplement: MMC S1 — . [file mmc1.zip]

Archive with 1 entries (1 files):
- Figure_S1_V2.png
